# Supplementary material for: Keratin 8/18 Regulate the Akt Signaling Pathway
Source: Int J Mol Sci. 2021 Aug 26;22(17):9227. doi: 10.3390/ijms22179227 (PMC8430995; doi:10.3390/ijms22179227)
Supplement: Supplementary file 1 [file ijms-22-09227-s001.zip]

Archive with 1 entries (1 files):
- ijms-1325821-supplementary.pdf
